# Supplementary material for: Causal Metabolomic and Lipidomic Analysis of Circulating Plasma Metabolites in Autism: A Comprehensive Mendelian Randomization Study with Independent Cohort Validation
Source: Metabolites. 2024 Oct 17;14(10):557. doi: 10.3390/metabo14100557 (PMC11509474; doi:10.3390/metabo14100557)
Supplement: Supplementary file 1 [file metabolites-14-00557-s001.zip]

Archive with 2 entries (2 files):
- Supplemental_figures.pdf
- Supplemental_table.xlsx
