# Supplementary material for: Causal Metabolomic and Lipidomic Analysis of Circulating Plasma Metabolites in Autism: A Comprehensive Mendelian Randomization Study with Independent Cohort Validation
Source: Metabolites. 2024 Oct 17;14(10):557. doi: 10.3390/metabo14100557 (PMC11509474; doi:10.3390/metabo14100557)
Supplement: Supplementary file 1 [file metabolites-14-00557-s001.zip › Supplemental_table.xlsx]

## Sheet: Table S1
Table S1: Source for the metabolome and lipidome GWAS data set used in the MR analysis
metabolites	Category	Population	Year	Author	PMID
1,091 blood metabolites and 309 metabolite ratios	metabolites	Canada	2023	Yiheng Chen	36635386
179 lipid species	metabolites	Finnish	2023	Linda Ottensmann	37907536

## Sheet: Table S2
Table S2: List of 1400 plasma metabolites used in this study
Dodecenedioate (C12:1-DC) levels
Trans-2-hexenoylglycine levels
2-hydroxyarachidate levels
3-hydroxyphenylacetoylglutamine levels
Heptenedioate (C7:1-DC) levels
Hexadecenedioate (C16:1-DC) levels
Octadecenedioate (C18:1-DC) levels
Dihydroferulic acid sulfate levels
Glutamine conjugate of C7H12O2 levels
Hydroxyasparagine levels
Sphingomyelin (d17:1/14:0, d16:1/15:0) levels
Octadecadienedioate (C18:2-DC) levels
Perfluorooctanoate (PFOA) levels
3-carboxy-4-methyl-5-pentyl-2-furanpropionate (3-CMPFP) levels
Glutamine conjugate of C6H10O2 (2) levels
3-hydroxybutyroylglycine levels
Glycine conjugate of C10H14O2 (1) levels
Glutamine conjugate of C6H10O2 (1) levels
N-methylhydroxyproline levels
Glucuronide of C10H18O2 (7) levels
Glyco-beta-muricholate levels
Glucuronide of C12H22O4 (1) levels
N,n,n-trimethyl-alanylproline betaine (tmap) levels
Glycine conjugate of C10H12O2 levels
N-acetyl-2-aminooctanoate levels
Linoleoyl-arachidonoyl-glycerol (18:2/20:4) [2] levels
Palmitoleoylcarnitine (C16:1) levels
N-stearoyl-sphingadienine (d18:2/18:0) levels
2,3-dihydroxy-2-methylbutyrate levels
Stearoylcholine levels
Glycosyl-N-tricosanoyl-sphingadienine (d18:2/23:0) levels
N-palmitoyl-heptadecasphingosine (d17:1/16:0) levels
Ceramide (d18:1/14:0, d16:1/16:0) levels
Glycosyl-N-(2-hydroxynervonoyl)-sphingosine (d18:1/24:1(2OH)) levels
Glycosyl ceramide (d18:2/24:1, d18:1/24:2) levels
Glycosyl ceramide (d18:1/23:1, d17:1/24:1) levels
Sphingadienine levels
Ceramide (d18:1/17:0, d17:1/18:0) levels
Nisinate (24:6n3) levels
Sphingomyelin (d18:0/20:0, d16:0/22:0) levels
Sphingomyelin (d18:2/24:2) levels
Sphingomyelin (d17:2/16:0, d18:2/15:0) levels
Sphingomyelin (d18:2/23:1) levels
Behenoylcarnitine (C22) levels
Sphingomyelin (d18:2/18:1) levels
Sphingomyelin (d18:2/21:0, d16:2/23:0) levels
Linoleoylcholine levels
Sphingomyelin (d18:1/19:0, d19:1/18:0) levels
Linolenoylcarnitine (C18:3) levels
Heneicosapentaenoate (21:5n3) levels
Succinate levels
Phosphocholine levels
Cysteinylglycine levels
Phenylpyruvate levels
Creatinine levels
3-Hydroxybutyrate levels
Cholesterol levels
2-hydroxyphenylacetate levels
Aspartate levels
3-(4-hydroxyphenyl)lactate levels
Arginine levels
Gluconate levels
Sphinganine levels
Gamma-glutamylglutamate levels
Flavin adenine dinucleotide (FAD) levels
Histidine levels
Cortisol levels (plasma)
Hypotaurine levels
Glutarate (C5-DC) levels
S-1-pyrroline-5-carboxylate levels
Cystine levels
Cystathionine levels
Guanidinoacetate levels
Sphingosine levels
Deoxycholate levels
Hexanoylglutamine levels
Gamma-glutamylalanine levels
5alpha-androstan-3beta,17beta-diol disulfate levels
N-methylproline levels
Carotenoid levels (cryptoxanthin)
5alpha-pregnan-3beta,20alpha-diol disulfate levels
Taurocholenate sulfate levels
Pregnenediol disulfate (C21H34O8S2) levels
Glycocholenate sulfate levels
Androstenediol (3beta,17beta) disulfate (1) levels
Chiro-inositol levels
Creatine levels
Anthranilate levels
Glycerol levels
Gamma-glutamylleucine levels
Choline levels
3-methoxytyrosine levels
3-phosphoglycerate levels
1-palmitoyl-2-linoleoyl-gpc (16:0/18:2) levels
1-palmitoyl-2-oleoyl-GPE (16:0/18:1) levels
1-palmitoyl-2-linoleoyl-GPI (16:0/18:2) levels
Taurocholic acid levels
Taurodeoxycholate levels
Stearoyl sphingomyelin (d18:1/18:0) levels
Ceramide (d18:1/16:0) levels
Taurochenodeoxycholate levels
4-hydroxyphenylacetate levels
5,6-dihydrothymine levels
1-palmitoyl-2-oleoyl-gpc (16:0/18:1) levels
N-stearoyl-sphingosine (d18:1/18:0) levels
Glycochenodeoxycholate levels
N-formylmethionine levels
N6,n6,n6-trimethyllysine levels
S-adenosylhomocysteine (SAH) levels
4-acetaminophen sulfate levels
2-hydroxyhippurate (salicylurate) levels
Quinolinate levels
Eicosapentaenoate (EPA; 20:5n3) levels
Laurate (12:0) levels
N-acetylputrescine levels
Methylsuccinate levels
9,10-DiHOME levels
Linoleate (18:2n6) levels
Adenosine 5'-diphosphate (ADP) levels
Adenosine 5'-monophosphate (AMP) levels
Adenosine 3',5'-cyclic monophosphate (camp) levels
Arachidonate (20:4n6) levels
5-methylthioadenosine (mta) levels
Cortisone levels
Beta-alanine levels
Glycocholate levels
Palmitoleate (16:1n7) levels
Leucine levels
Stearate (18:0) levels
Methionine levels
Orotate levels
Phosphate levels (UKB data field 30810)
Inosine levels
Inosine 5'-monophosphate (IMP) levels
Phenylalanine levels
Palmitate (16:0) levels
Malate levels
Isoleucine levels
Nicotinamide levels
Myo-inositol levels
Lysine levels
Citrulline levels
Ornithine levels
Retinol (Vitamin A) levels
1-methylnicotinamide levels
Uridine levels
Plasma lactate levels
Pristanate levels
Phytanate levels
Plasma free proline levels
X-23974 levels
X-23659 levels
X-23665 levels
X-23782 levels
X-24295 levels
X-24243 levels
X-23739 levels
X-23997 levels
X-24241 levels
X-24328 levels
X-24456 levels
X-24418 levels
X-24344 levels
X-24556 levels
X-24337 levels
X-24546 levels
X-24306 levels
X-24307 levels
X-24334 levels
X-24518 levels
X-24494 levels
X-24544 levels
X-24531 levels
X-24811 levels
X-24757 levels
X-21470 levels
X-21383 levels
X-21607 levels
X-21834 levels
X-21467 levels
X-22776 levels
X-23655 levels
X-22834 levels
X-22771 levels
X-23639 levels
X-23648 levels
X-23654 levels
X-22520 levels
X-23641 levels
X-23276 levels
X-21845 levels
X-22509 levels
X-23644 levels
X-22162 levels
X-23587 levels
X-23593 levels
X-23636 levels
X-23678 levels
X-23680 levels
X-23780 levels
Inosine 5'-monophosphate (IMP) to urate ratio
Adenosine 5'-diphosphate (ADP) to 5-oxoproline ratio
Glutamate to 5-oxoproline ratio
Adenosine 5'-diphosphate (ADP) to uridine ratio
Phosphate to urate ratio
Phosphate to 5-oxoproline ratio
Adenosine 5'-monophosphate (AMP) to N-palmitoyl-sphingosine (d18:1 to 16:0) ratio
Adenosine 5'-monophosphate (AMP) to leucine ratio
Leucine to phosphate ratio
Sphingomyelin (d18:1/25:0, d19:0/24:1, d20:1/23:0, d19:1/24:0) levels
Arachidoylcarnitine (C20) levels
Cerotoylcarnitine (C26) levels
Lignoceroylcarnitine (C24) levels
Docosatrienoate (22:3n6) levels
Dihomo-linolenoylcarnitine (C20:3n3 or 6) levels
Carotene diol (2) levels
Ethyl alpha-glucopyranoside levels
Carotene diol (1) levels
Nervonoylcarnitine (C24:1) levels
Dihomo-linoleoylcarnitine (C20:2) levels
Glycosyl ceramide (d18:1/20:0, d16:1/22:0) levels
Docosahexaenoylcarnitine (C22:6) levels
N,N,N-trimethyl-5-aminovalerate levels
Eicosenoylcarnitine (C20:1) levels
Ximenoylcarnitine (C26:1) levels
Arachidonoylcarnitine (C20:4) levels
5-dodecenoylcarnitine (C12:1) levels
2-butenoylglycine levels
(N(1) + N(8))-acetylspermidine levels
Hydroxy-cmpf levels
2-furoylcarnitine levels
Cortolone glucuronide (1) levels
Carotene diol (3) levels
3-hydroxyoleoylcarnitine levels
3-formylindole levels
Gamma-glutamylcitrulline levels
8-methoxykynurenate levels
Tetradecadienoate (14:2) levels
3-amino-2-piperidone levels
Glucuronide of piperine metabolite C17H21NO3 (3) levels
Dodecadienoate (12:2) levels
N-lactoyl tyrosine levels
N,N-dimethylalanine levels
Ethyl beta-glucopyranoside levels
N-lactoyl phenylalanine levels
N-acetyl-isoputreanine levels
2,2'-Methylenebis(6-tert-butyl-p-cresol) levels
N-lactoyl isoleucine levels
2-hydroxysebacate levels
Ascorbic acid 3-sulfate levels
N-lactoyl valine levels
6-bromotryptophan levels
Delta-CEHC levels
Indoleacetoylcarnitine levels
N-acetyl leucine levels
3-indoleglyoxylic acid levels
Sulfate of piperine metabolite C18H21NO3 (1) levels
Methyl vanillate sulfate levels
Glucuronide of piperine metabolite C17H21NO3 (4) levels
Serotonin levels
Spermidine levels
Dimethylglycine levels
Betaine levels
Xylose levels
Tyrosine levels
Caprate (10:0) levels
Cytidine levels
Pyruvate levels
Alanine levels
Threonine levels
Cytosine levels
12,13-DiHOME levels
Mannose levels
Caffeine levels
Cis 3,4-methyleneheptanoate levels
Branched-chain, straight-chain, or cyclopropyl 12:1 fatty acid levels
Deoxycholic acid 12-sulfate levels
Branched-chain, straight-chain, or cyclopropyl 10:1 fatty acid (1) levels
3,5-dichloro-2,6-dihydroxybenzoic acid levels
Vanillic acid glycine levels
(S)-a-amino-omega-caprolactam levels
3-bromo-5-chloro-2,6-dihydroxybenzoic acid levels
Dibutyl sulfosuccinate levels
Metabolonic lactone sulfate levels
2-hydroxy-4-(methylthio)butanoic acid levels
Pentose acid levels
Branched chain 14:0 dicarboxylic acid levels
S-carboxyethylcysteine levels
N-succinyl-phenylalanine levels
(2 or 3)-decenoate (10:1n7 or n8) levels
Bilirubin degradation product, C17H20N2O5 (2) levels
Bilirubin degradation product, C16H18N2O5 (4) levels
Cis-3,4-methyleneheptanoylcarnitine levels
Tetrahydrocortisol glucuronide levels
N-acetyl-2-aminoadipate levels
Bilirubin degradation product, C17H20N2O5 (1) levels
2-methoxyhydroquinone sulfate (1) levels
Bilirubin degradation product, C16H18N2O5 (3) levels
3-hydroxyoctanoylcarnitine (1) levels
2-methoxyhydroquinone sulfate (2) levels
Cis-3,4-methyleneheptanoylglycine levels
Bilirubin degradation product, C16H18N2O5 (2) levels
2,4-di-tert-butylphenol levels
Bilirubin degradation product, C16H18N2O5 (1) levels
3-hydroxyoctanoylcarnitine (2) levels
Pantothenate levels
5-oxoproline levels
Phosphoethanolamine levels
Picolinate levels
3-ureidopropionate levels
Erucate (22:1n9) levels
Eicosenedioate (C20:1-DC) levels
Allantoin levels
N-acetylvaline levels
N-acetylleucine levels
N-acetylmethionine levels
Glycerate levels
Sarcosine levels
Trans-4-hydroxyproline levels
Thyroxine levels
Pipecolate levels
Gamma-glutamyltyrosine levels
Methyl indole-3-acetate levels
Ursodeoxycholate levels
Fructose levels
Alpha-ketobutyrate levels
Cysteine levels
1-palmitoyl-2-linoleoyl-GPE (16:0/18:2) levels
Sphinganine-1-phosphate levels
Glycosyl-N-stearoyl-sphingosine (d18:1/18:0) levels
4-allylphenol sulfate levels
Succinylcarnitine levels
21-hydroxypregnenolone disulfate levels
5alpha-androstan-3alpha,17alpha-diol monosulfate levels
Androstenediol (3beta,17beta) disulfate (2) levels
5alpha-androstan-3beta,17alpha-diol disulfate levels
5alpha-pregnan-3beta,20beta-diol monosulfate (1) levels
5alpha-pregnan-3beta,20alpha-diol monosulfate (2) levels
5alpha-androstan-3beta,17beta-diol monosulfate (2) levels
Androstenediol (3alpha, 17alpha) monosulfate (3) levels
5alpha-pregnan-diol disulfate levels
5alpha-androstan-3alpha,17beta-diol monosulfate (1) levels
5alpha-androstan-3alpha,17beta-diol disulfate levels
Andro steroid monosulfate C19H28O6S (1) levels
Pregnenediol sulfate (C21H34O5S) levels
4-hydroxycoumarin levels
16a-hydroxy DHEA 3-sulfate levels
Gamma-CEHC levels
2-hydroxyglutarate levels
N-acetyl-beta-alanine levels
Tridecenedioate (C13:1-DC) levels
N-acetyl-3-methylhistidine levels
2-hydroxyhippurate levels
4-cholesten-3-one levels
Androstenediol (3beta,17beta) monosulfate (2) levels
Androstenediol (3beta,17beta) monosulfate (1) levels
Pregnenolone sulfate levels
S-methylmethionine levels
13-HODE + 9-HODE levels
Palmitoyl sphingomyelin (d18:1/16:0) levels
Indole-3-carboxylate levels
Sphingomyelin (d18:1/18:1, d18:2/18:0) levels
Ergothioneine levels
Cis-4-decenoylcarnitine (C10:1) levels
5-(galactosylhydroxy)-L-lysine levels
2s,3R-dihydroxybutyrate levels
Cysteinylglycine disulfide levels
2,3-dihydroxyisovalerate levels
Alpha-ketoglutaramate levels
3-methylglutaconate levels
(16 or 17)-methylstearate (a19:0 or i19:0) levels
Cinnamoylglycine levels
2R,3R-dihydroxybutyrate levels
4-hydroxyglutamate levels
1,2-dilinoleoyl-GPE (18:2/18:2) levels
Phenylacetylglutamate levels
1-(1-enyl-palmitoyl)-2-palmitoleoyl-GPC (P-16:0/16:1) levels
Palmitoylcholine levels
Thioproline levels
1-linoleoyl-2-arachidonoyl-GPC (18:2/20:4n6) levels
1-linoleoyl-GPG (18:2) levels
1-(1-enyl-palmitoyl)-2-linoleoyl-GPE (p-16:0/18:2) levels
1-(1-enyl-stearoyl)-2-linoleoyl-GPE (p-18:0/18:2) levels
1-stearoyl-2-oleoyl-GPI (18:0/18:1) levels
1-myristoyl-2-arachidonoyl-GPC (14:0/20:4) levels
1-oleoyl-2-arachidonoyl-GPE (18:1/20:4) levels
1-palmitoyl-2-oleoyl-GPI (16:0/18:1) levels
1-oleoyl-2-docosahexaenoyl-GPC (18:1/22:6) levels
1-oleoyl-2-linoleoyl-GPE (18:1/18:2) levels
1-(1-enyl-palmitoyl)-2-palmitoyl-GPC (P-16:0/16:0) levels
Oleoylcholine levels
Glycosyl-N-palmitoyl-sphingosine (d18:1/16:0) levels
Arachidonoylcholine levels
2-methylserine levels
(S)-3-hydroxybutyrylcarnitine levels
Methylsuccinoylcarnitine levels
Dihomo-linolenoyl-choline levels
Docosahexaenoylcholine levels
Glycocholate glucuronide (1) levels
Caffeic acid sulfate levels
Ascorbic acid 2-sulfate levels
1-linoleoyl-2-linolenoyl-GPC (18:2/18:3) levels
Catechol glucuronide levels
Furaneol sulfate levels
Ceramide (d18:1/24:1) levels
X-24978 levels
X-24970 levels
X-24795 levels
X-24951 levels
X-24728 levels
X-24565 levels
X-24801 levels
X-24736 levels
X-24585 levels
X-24588 levels
X-25109 levels
X-24947 levels
X-24949 levels
X-24812 levels
X-25217 levels
X-25828 levels
X-25371 levels
X-25419 levels
X-25265 levels
X-25172 levels
X-25957 levels
X-25422 levels
X-25790 levels
Gamma-tocopherol/beta-tocopherol levels
1-stearoyl-2-linoleoyl-GPI (18:0/18:2) levels
X-18886 levels
Ferulic acid 4-sulfate levels
1H-indole-7-acetic acid levels
3-(3-hydroxyphenyl)propionate sulfate levels
1-linolenoyl-GPC (18:3) levels
O-sulfo-l-tyrosine levels
N-formylanthranilic acid levels
Methionine sulfone levels
Acisoga levels
17alpha-hydroxypregnanolone glucuronide levels
Etiocholanolone glucuronide levels
Fructosyllysine levels
1-(1-enyl-oleoyl)-GPE (p-18:1) levels
N-acetyltaurine levels
1-palmitoyl-GPG (16:0) levels
1-oleoyl-GPG (18:1) levels
Octadecenedioylcarnitine (C18:1-DC) levels
3-methylglutarylcarnitine (2) levels
Sphingomyelin (d18:1/24:1, d18:2/24:0) levels
Methyl glucopyranoside (alpha + beta) levels
9-hydroxystearate levels
Sphingomyelin (d18:2/14:0, d18:1/14:1) levels
1-dihomo-linolenylglycerol (20:3) levels
4-hydroxychlorothalonil levels
Vanillactate levels
N-carbamoylalanine levels
Citraconate/glutaconate levels
1,2,3-benzenetriol sulfate (2) levels
3-methoxycatechol sulfate (2) levels
C-glycosyltryptophan levels
3-methoxycatechol sulfate (1) levels
Sphingomyelin (d18:1/22:1, d18:2/22:0, d16:1/24:1) levels
Arabitol/xylitol levels
3-hydroxyhexanoate levels
Sphingomyelin (d18:1/22:2, d18:2/22:1, d16:1/24:2) levels
3beta-hydroxy-5-cholestenoate levels
N-acetylkynurenine (2) levels
Dopamine 4-sulfate levels
Sphingomyelin (d17:1/16:0, d18:1/15:0, d16:1/17:0) levels
Adipoylcarnitine (C6-DC) levels
Dopamine 3-o-sulfate levels
Lignoceroyl sphingomyelin (d18:1/24:0) levels
N-acetylglucosamine/n-acetylgalactosamine levels
Glycochenodeoxycholate 3-sulfate levels
Trans 3,4-methyleneheptanoate levels
Taurodeoxycholic acid 3-sulfate levels
Phenol glucuronide levels
Glycodeoxycholate 3-sulfate levels
4-hydroxyphenylacetoylcarnitine levels
1-stearoyl-2-oleoyl-gpc (18:0/18:1) levels
Carnitine C14:1 levels
N-formylphenylalanine levels
2-acetamidophenol sulfate levels
4-vinylguaiacol sulfate levels
5alpha-androstan-3alpha,17beta-diol monosulfate (2) levels
Vanillic alcohol sulfate levels
Methyl-4-hydroxybenzoate sulfate levels
Eugenol sulfate levels
2-methoxyresorcinol sulfate levels
Tyramine O-sulfate levels
4-methylguaiacol sulfate levels
3-hydroxypyridine sulfate levels
Arabonate/xylonate levels
Octadecanedioylcarnitine (C18-DC) levels
Phenylacetylcarnitine levels
Ethylparaben sulfate levels
Sphingomyelin (d18:1/20:2, d18:2/20:1, d16:1/22:2) levels
Sphingomyelin (d18:1/20:1, d18:2/20:0) levels
Behenoyl sphingomyelin (d18:1/22:0) levels
Propyl 4-hydroxybenzoate sulfate levels
4-methoxyphenol sulfate levels
Umbelliferone sulfate levels
Sphingomyelin (d18:1/20:0, d16:1/22:0) levels
6-hydroxyindole sulfate levels
P-cresol glucuronide levels
Histidine to glutamine ratio
Salicylate to citrate ratio
Taurocholate to oxalate (ethanedioate) ratio
Serine to threonine ratio
Serine to alpha-ketobutyrate ratio
Maltose to sucrose ratio
Glucose to N-palmitoyl-sphingosine (d18:1 to 16:0) ratio
Glucose to N-stearoyl-sphingosine (d18:1 to 18:0) ratio
Fructose to maltose ratio
Alpha-ketobutyrate to 3-methyl-2-oxovalerate ratio
Glucose to N-palmitoyl-sphinganine (d18:0 to 16:0) ratio
Threonine to alpha-ketobutyrate ratio
Threonine to pyruvate ratio
Alpha-ketobutyrate to 4-methyl-2-oxopentanoate ratio
3-methyl-2-oxovalerate to 4-methyl-2-oxopentanoate ratio
3-methyl-2-oxovalerate to 3-methyl-2-oxobutyrate ratio
Androsterone glucuronide to etiocholanolone glucuronide ratio
Glucuronate to androsterone glucuronide ratio
Bilirubin (Z,Z) to androsterone glucuronide ratio
Bilirubin (Z,Z) to etiocholanolone glucuronide ratio
4-methyl-2-oxopentanoate to 3-methyl-2-oxobutyrate ratio
Bilirubin (Z,Z) to glucuronate ratio
Glucuronate to etiocholanolone glucuronide ratio
Paraxanthine to 5-acetylamino-6-formylamino-3-methyluracil ratio
Leucine to N-palmitoyl-sphingosine (d18:1 to 16:0) ratio
Proline to glutamate ratio
Phosphate to proline ratio
Arachidonate (20:4n6) to caffeine ratio
Adenosine 5'-monophosphate (AMP) to urate ratio
Arachidonate (20:4n6) to paraxanthine ratio
Caffeine to paraxanthine ratio
Arachidonate (20:4n6) to linoleate (18:2n6) ratio
Phosphoethanolamine to choline ratio
Caffeine to linoleate (18:2n6) ratio
Paraxanthine to linoleate (18:2n6) ratio
Cholesterol to linoleoyl-arachidonoyl-glycerol (18:2 to 20:4) [1] ratio
Cholesterol to benzoate ratio
Cholesterol to oleoyl-linoleoyl-glycerol (18:1 to 18:2) [2] ratio
Cholesterol to linoleoyl-arachidonoyl-glycerol (18:2 to 20:4) [2] ratio
Benzoate to oleoyl-linoleoyl-glycerol (18:1 to 18:2) [2] ratio
Benzoate to linoleoyl-arachidonoyl-glycerol (18:2 to 20:4) [1] ratio
Histidine to asparagine ratio
Benzoate to linoleoyl-arachidonoyl-glycerol (18:2 to 20:4) [2] ratio
Histidine to alanine ratio
Alanine to asparagine ratio
Salicylate to oxalate (ethanedioate) ratio
Glutamine to alanine ratio
Salicylate to taurocholate ratio
Citrate to taurocholate ratio
Trigonelline levels
Dodecanedioate levels
Isobutyrylcarnitine (c4) levels
3-methylxanthine levels
3-hydroxylaurate levels
Pyridoxate levels
5-hydroxyhexanoate levels
Gamma-glutamylvaline levels
3-hydroxysebacate levels
Propionylglycine levels
Butyrylglycine levels
Pro-hydroxy-pro levels
Propionylcarnitine (c3) levels
Adrenate (22:4n6) levels
Docosatrienoate (22:3n3) levels
Docosadienoate (22:2n6) levels
3-carboxy-4-methyl-5-propyl-2-furanpropanoate (cmpf) levels
Docosapentaenoate n3 DPA; 22:5n3 levels
3-hydroxy-2-ethylpropionate levels
Myristoleate (14:1n5) levels
10-undecenoate (11:1n1) levels
1-methyl-4-imidazoleacetate levels
Sebacate (C10-DC) levels
Tauro-beta-muricholate levels
Octanoylcarnitine (c8) levels
Gentisate levels
Theophylline levels
1,5-anhydroglucitol (1,5-ag) levels
1-stearoyl-2-arachidonoyl-GPI (18:0/20:4) levels
Indolelactate levels
Docosahexaenoate DHA; 22:6n3 levels
1-stearoyl-2-oleoyl-GPS (18:0/18:1) levels
1-myristoyl-2-palmitoyl-gpc (14:0/16:0) levels
Paraxanthine levels in elite athletes
4-methyl-2-oxopentanoate levels
3-indoxyl sulfate levels
Sphingosine 1-phosphate levels
Alpha-hydroxyisocaproate levels
1-stearoyl-GPI (18:0) levels
1,2-dipalmitoyl-gpc (16:0/16:0) levels
Maleate levels
Isovalerate (i5:0) levels
4-acetylphenol sulfate levels
Phenyllactate (PLA) levels in elite athletes
N-acetylaspartate (naa) levels
Palmitoylcarnitine levels (Metabolon platform)
Erythritol levels in elite athletes
Hexanoylcarnitine levels (Biocrates platform)
Acetylcarnitine levels (Biocrates platform)
Iminodiacetate (IDA) levels
Stearidonate (18:4n3) levels
Decanoylcarnitine (C10) levels
5-dodecenoate (12:1n7) levels
N-acetylisoleucine levels
Campesterol levels
N-acetylthreonine levels
1-oleoyl-GPC (18:1) levels
10-nonadecenoate (19:1n9) levels
Piperine levels
Carnitine C14 levels
10-heptadecenoate (17:1n7) levels
1-stearoyl-gpc (18:0) levels
Sulfate of piperine metabolite C16H19NO3 (2) levels
3-hydroxypyridine glucuronide levels
Glucuronide of piperine metabolite C17H21NO3 (5) levels
2-naphthol sulfate levels
11beta-hydroxyandrosterone glucuronide levels
4-ethylcatechol sulfate levels
Sulfate of piperine metabolite C18H21NO3 (3) levels
(2,4 or 2,5)-dimethylphenol sulfate levels
11beta-hydroxyetiocholanolone glucuronide levels
Cholic acid glucuronide levels
4-allylcatechol sulfate levels
Glycoursodeoxycholic acid sulfate (1) levels
Dihydrocaffeate sulfate (2) levels
Cysteine s-sulfate levels
Oxalate (ethanedioate) levels
DHEAS levels
3-hydroxymyristate levels
Homoarginine levels
1-oleoylglycerol (18:1) levels
3-methyl-2-oxobutyrate levels
Tartronate (hydroxymalonate) levels
2,3-dihydroxypyridine levels
3-hydroxyoctanoate levels
2-hydroxyoctanoate levels
Homocitrulline levels
Indoleacetate levels
1-linoleoylglycerol (18:2) levels
2-linoleoylglycerol (18:2) levels
Indolepropionate levels
Threonate levels
N-acetylglycine levels
Glycolithocholate levels
EDTA levels
1-methylhistidine levels
Citramalate levels
3-hydroxydecanoate levels
1,3-dimethylurate levels
Galactonate levels
Sulfate of piperine metabolite C16H19NO3 (3) levels
Benzoate levels
Maltotriose levels
Hippurate levels
Methionine sulfoxide levels
Xanthurenate levels
N-alpha-acetylornithine levels
3-methylhistidine levels
Glycerophosphorylcholine (GPC) levels
Phenylacetate levels
3-methyl-2-oxovalerate levels
Tartarate levels
Suberate (C8-DC) levels
5-hydroxylysine levels
3-phenylpropionate hydrocinnamate levels
Kynurenine levels
N-acetylglutamate levels
Glycerol 3-phosphate levels
Imidazole lactate levels
4-guanidinobutanoate levels
Glucuronate levels
Ribitol levels
Glycodeoxycholate levels
Theobromine levels
Quinate levels
S-methylcysteine levels
Isoursodeoxycholate levels
Cis-4-decenoate (10:1n6) levels
4-oxo-retinoic acid levels
1-lignoceroyl-GPC (24:0) levels
Sulfate levels
4-hydroxy-2-oxoglutaric acid levels
Glycoursodeoxycholate levels
1-(1-enyl-palmitoyl)-GPC (p-16:0) levels
Argininate levels
1-methyl-5-imidazoleacetate levels
Hydantoin-5-propionate levels
2-oxoarginine levels
Pantoate levels
Formiminoglutamate levels
1-(1-enyl-palmitoyl)-GPE (p-16:0) levels
S-methylcysteine sulfoxide levels
2-o-methylascorbic acid levels
Eicosanedioate (C20-DC) levels
1-(1-enyl-stearoyl)-GPE (p-18:0) levels
Beta-citrylglutamate levels
N-oleoyltaurine levels
Docosadioate (C22-DC) levels
Oleoyl-linoleoyl-glycerol (18:1/18:2) [2] levels
Imidazole propionate levels
Carboxyethyl-gaba levels
Trimethylamine n-oxide levels
Prolylglycine levels
N-methyltaurine levels
Succinimide levels
Histidine betaine (hercynine) levels
2-stearoyl-GPE (18:0) levels
Margaroylcarnitine (C17) levels
(R)-3-hydroxybutyrylcarnitine levels
Mannonate levels
3b-hydroxy-5-cholenoic acid levels
2-hydroxydecanoate levels
Glycohyocholate levels
3-methyl catechol sulfate (2) levels
2-aminooctanoate levels
3-methyl catechol sulfate (1) levels
4-methylcatechol sulfate levels
Guaiacol sulfate levels
Gamma-CEHC glucuronide levels
Dimethyl sulfone levels
2-piperidinone levels
Indolin-2-one levels
Sphingomyelin (d18:1/14:0, d16:1/16:0) levels
3-acetylphenol sulfate levels
Sphingomyelin (d18:2/16:0, d18:1/16:1) levels
S-allylcysteine levels
6-oxopiperidine-2-carboxylate levels
2-aminophenol sulfate levels
N-acetylalliin levels
2-aminoheptanoate levels
3-methoxytyramine sulfate levels
N2,N5-diacetylornithine levels
Blood sugar levels
Tryptophan levels
Valine levels
Pseudouridine levels
Dihydroorotate levels
Caprylate (8:0) levels
Arachidate (20:0) levels
Maltose levels in coronary artery disease
N-stearoyl-sphinganine (d18:0/18:0) levels
Sucrose levels
Caproate (6:0) levels
Carnitine C18:2 levels
Pregnanediol-3-glucuronide levels
Alliin levels
Dihydroferulate levels
N-palmitoylglycine levels
N-acetylcarnosine levels
Lanthionine levels
Glycerophosphoethanolamine levels
Taurolithocholate 3-sulfate levels
1-palmitoyl-GPI (16:0) levels
Glycolithocholate sulfate levels
3-(3-hydroxyphenyl)propionate levels
Deoxycarnitine levels
Alpha-hydroxycaproate levels
1-ribosyl-imidazoleacetate levels
3,4-dihydroxybutyrate levels
Indoleacetylglutamine levels
Mannitol/sorbitol levels
Tryptophan betaine levels
Dihomo-linolenate (20:3n3 or n6) levels
1-linoleoyl-GPI (18:2) levels
1-oleoyl-GPI (18:1) levels
O-cresol sulfate levels
4-vinylphenol sulfate levels
Pyrraline levels
N6-acetyllysine levels
Thymol sulfate levels
N-acetylserine levels
3-methyladipate levels
4-ethylphenylsulfate levels
1-stearoyl-2-oleoyl-GPE (18:0/18:1) levels
Dimethylarginine (sdma + adma) levels
Linoleoyl ethanolamide levels
1,2-dilinoleoyl-GPC (18:2/18:2) levels
Nonanoylcarnitine (C9) levels
2-hydroxybutyrate/2-hydroxyisobutyrate levels
Sphingomyelin (d18:2/23:0, d18:1/23:1, d17:1/24:1) levels
Tricosanoyl sphingomyelin (d18:1/23:0) levels
Palmitoyl dihydrosphingomyelin (d18:0/16:0) levels
1-palmitoleoylglycerol (16:1) levels
1-stearoyl-2-linoleoyl-gpc (18:0/18:2) levels
1-palmitoyl-2-palmitoleoyl-gpc (16:0/16:1) levels
1-stearoyl-2-linoleoyl-GPE (18:0/18:2) levels
Sphingomyelin (d18:2/24:1, d18:1/24:2) levels
1-palmitoyl-2-stearoyl-gpc (16:0/18:0) levels
Oleate/vaccenate (18:1) levels
1-palmitoyl-2-docosahexaenoyl-gpc (16:0/22:6) levels
1-(1-enyl-stearoyl)-2-oleoyl-GPE (p-18:0/18:1) levels
1-stearoyl-2-arachidonoyl-GPE (18:0/20:4) levels
1-stearoyl-2-docosahexaenoyl-gpc (18:0/22:6) levels
Sphingomyelin (d18:1/17:0, d17:1/18:0, d19:1/16:0) levels
1-(1-enyl-palmitoyl)-2-arachidonoyl-GPE (p-16:0/20:4) levels
Myristoyl dihydrosphingomyelin (d18:0/14:0) levels
5-hydroxyindole sulfate levels
1-palmitoyl-2-dihomo-linolenoyl-GPC (16:0/20:3n3 or 6) levels
1-(1-enyl-palmitoyl)-2-arachidonoyl-gpc (p-16:0/20:4) levels
Sphingomyelin (d18:1/21:0, d17:1/22:0, d16:1/23:0) levels
1-palmitoyl-2-arachidonoyl-GPE (16:0/20:4) levels
Lactosyl-N-palmitoyl-sphingosine (d18:1/16:0) levels
Sphingomyelin (d18:0/18:0, d19:0/17:0) levels
1-(1-enyl-palmitoyl)-2-oleoyl-gpc (p-16:0/18:1) levels
1-(1-enyl-stearoyl)-2-arachidonoyl-GPE (p-18:0/20:4) levels
Behenoyl dihydrosphingomyelin (d18:0/22:0) levels
1-(1-enyl-palmitoyl)-2-linoleoyl-GPC (p-16:0/18:2) levels
1-(1-enyl-palmitoyl)-2-oleoyl-GPE (p-16:0/18:1) levels
1-palmitoyl-2-arachidonoyl-GPI (16:0/20:4) levels
1-palmitoyl-2-docosahexaenoyl-GPE (16:0/22:6) levels
N-palmitoyl-sphinganine (d18:0/16:0) levels
1-stearoyl-2-docosahexaenoyl-GPE (18:0/22:6) levels
X-18887 levels
X-17653 levels
X-17346 levels
X-17690 levels
X-18345 levels
X-17685 levels
X-18888 levels
X-18901 levels
X-17351 levels
X-18779 levels
X-21286 levels
X-21355 levels
X-21319 levels
X-21258 levels
X-21364 levels
X-21353 levels
X-19438 levels
X-18913 levels
X-18921 levels
X-21339 levels
X-19299 levels
X-18935 levels
X-21310 levels
X-21283 levels
X-21285 levels
X-21312 levels
X-18922 levels
X-21442 levels
X-21796 levels
X-21441 levels
X-21752 levels
X-21807 levels
X-21736 levels
X-21829 levels
X-21471 levels
X-21733 levels
X-21742 levels
X-21821 levels
N6-methyllysine levels
N-acetyl-1-methylhistidine levels
N-delta-acetylornithine levels
1-palmitoyl-2-arachidonoyl-gpc (16:0/20:4n6) levels
Glycochenodeoxycholate glucuronide (1) levels
2'-o-methylcytidine levels
N6,N6-dimethyllysine levels
Deoxycholic acid glucuronide levels
Biliverdin levels
Glycine levels
X-12112 levels
X-12798 levels
X-19141 levels
Spermidine to 5-methylthioadenosine (MTA) ratio
Androsterone glucuronide levels
2'-o-methyluridine levels
N2-acetyl,N6,N6-dimethyllysine levels
N2-acetyl,N6-methyllysine levels
Decadienedioic acid (C10:2-DC) levels
Bilirubin degradation product, C17H18N2O4 (1) levels
Bilirubin degradation product, C17H18N2O4 (2) levels
Bilirubin degradation product, C17H18N2O4 (3) levels
Bilirubin (z,z) levels
Ethylmalonate levels
X-13431 levels
Phosphate to phosphoethanolamine ratio
Phosphate to glucose ratio
Phosphate to mannose ratio
Phenylalanine to tyrosine ratio
Phosphate to fructose ratio
Glutamate to glutamine ratio
Perfluorooctanesulfonate (PFOS) levels
1-palmitoleoyl-2-linolenoyl-GPC (16:1/18:3) levels
Hexadecadienoate (16:2n6) levels
Phosphate to N-acetylneuraminate ratio
Phosphate to uridine ratio
Phosphate to alanine ratio
Phosphate to 2'-deoxyuridine ratio
Phosphate to citrate ratio
Serine to alpha-tocopherol ratio
Uridine to pseudouridine ratio
Serine to pyruvate ratio
Uridine to cytidine ratio
N-oleoylserine levels
Pimeloylcarnitine/3-methyladipoylcarnitine (C7-DC) levels
Linoleoyl-arachidonoyl-glycerol (18:2/20:4) [1] levels
Glycosyl-N-behenoyl-sphingadienine (d18:2/22:0) levels
4-hydroxyphenylacetylglutamine levels
Gamma-glutamyl-alpha-lysine levels
N-palmitoyl-sphingadienine (d18:2/16:0) levels
Spermidine to ornithine ratio
Alpha-ketoglutarate to alpha-ketobutyrate ratio
Alpha-ketoglutarate to glutamate ratio
Adenosine 5'-diphosphate (ADP) to phosphoethanolamine ratio
3-phosphoglycerate to adenosine 5'-diphosphate (ADP) ratio
Alpha-ketoglutarate to succinate ratio
Adenosine 3',5'-cyclic monophosphate (cAMP) to adenosine 5'-monophosphate (AMP) ratio
Adenosine 5'-diphosphate (ADP) to pantothenate ratio
Adenosine 5'-diphosphate (ADP) to phosphate ratio
S-adenosylhomocysteine (SAH) to leucine ratio
S-adenosylhomocysteine (SAH) to 5-methyluridine (ribothymidine) ratio
Cholate to taurocholate ratio
Adenosine 5'-diphosphate (ADP) to creatine ratio
N-acetylputrescine to (N(1) + N(8))-acetylspermidine ratio
Adenosine 3',5'-cyclic monophosphate (cAMP) to taurocholate ratio
Adenosine 5'-diphosphate (ADP) to Adenosine 5'-monophosphate (AMP) ratio
3-phosphoglycerate to phosphate ratio
Adenosine 5'-diphosphate (ADP) to fructose ratio
Adenosine 5'-diphosphate (ADP) to mannose ratio
Adenosine 5'-diphosphate (ADP) to tyrosine ratio
Adenosine 5'-diphosphate (ADP) to N-acetylglucosamine to N-acetylgalactosamine ratio
Adenosine 5'-monophosphate (AMP) to palmitate (16:0) ratio
Arginine to ornithine ratio
Adenosine 5'-diphosphate (ADP) to arginine ratio
Adenosine 5'-diphosphate (ADP) to 2'-deoxyuridine ratio
Adenosine 5'-monophosphate (AMP) to inosine 5'-monophosphate (IMP) ratio
Adenosine 5'-monophosphate (AMP) to proline ratio
Arachidonate (20:4n6) to oleate to vaccenate (18:1) ratio
Adenosine 5'-monophosphate (AMP) to alanine ratio
Aspartate to citrate ratio
Arginine to citrulline ratio
Arginine to glutamate ratio
Adenosine 5'-monophosphate (AMP) to phenylalanine ratio
Adenosine 5'-diphosphate (ADP) to gluconate ratio
Adenosine 5'-monophosphate (AMP) to phosphate ratio
Aspartate to glutamate ratio
Arachidonate (20:4n6) to pyruvate ratio
Aspartate to asparagine ratio
Cortisone to cortisol ratio
Succinate to acetoacetate ratio
Aspartate to citrulline ratio
Sphingosine to phosphate ratio
Inosine 5'-monophosphate (IMP) to phosphate ratio
Glycine to pyridoxal ratio
Glycine to alanine ratio
Glycine to serine ratio
Histidine to trans-urocanate ratio
Methionine to methionine sulfoxide ratio
Citrulline to dimethylarginine (SDMA + ADMA) ratio
Palmitate (16:0) to myristate (14:0) ratio
5-methyluridine (ribothymidine) levels
Cysteine-glutathione disulfide levels
Isovalerylglycine levels
2-hydroxy-3-methylvalerate levels
Homostachydrine levels
1-arachidonoyl-gpc (20:4n6) levels
2-palmitoyl-GPC (16:0) levels
2-palmitoleoyl-GPC (16:1) levels
1-arachidonoyl-GPE (20:4n6) levels
1-palmitoyl-GPE (16:0) levels
1-linoleoyl-GPE (18:2) levels
1-oleoyl-GPE (18:1) levels
2-hydroxypalmitate levels
Docosapentaenoate (n6 DPA; 22:5n6) levels
Gulonate levels
Isobutyrylglycine levels
Glutarylcarnitine (c5-dc) levels
Carnitine C5:1 levels
Hydroquinone sulfate levels
Beta-hydroxyisovaleroylcarnitine levels
Catechol sulfate levels
7-alpha-hydroxy-3-oxo-4-cholestenoate (7-hoca) levels
Octadecanedioate levels
Tetradecanedioate (C14-DC) levels
Hexadecanedioate (C16-DC) levels
N4-acetylcytidine levels
Indolebutyrate levels
5-acetylamino-6-amino-3-methyluracil levels
N1-methylinosine levels
N6-carbamoylthreonyladenosine levels
1-methylxanthine levels
N2,n2-dimethylguanosine levels
4-hydroxyhippurate levels
3-(3-amino-3-carboxypropyl)uridine levels
5,6-dihydrouridine levels
Phenylacetylglutamine levels
3-hydroxydodecanedioate levels
1-arachidonylglycerol (20:4) levels
7-methylguanine levels
1-stearoyl-GPE (18:0) levels
Phenol sulfate levels
Oleoylcarnitine levels
Gamma-glutamylisoleucine levels
Malonylcarnitine levels
1-palmitoleoyl-GPC (16:1) levels
N-methyl-2-pyridone-5-carboxamide levels
Gamma-glutamyl-2-aminobutyrate levels
1-stearoyl-GPG (18:0) levels
Hexanoylglycine levels
Glutamine degradant levels
X-14056 levels
X-13866 levels
X-17146 levels
X-16397 levels
X-17335 levels
X-16964 levels
X-16935 levels
X-15486 levels
X-16580 levels
X-17325 levels
X-17328 levels
X-16087 levels
X-17010 levels
X-14939 levels
X-15461 levels
X-12731 levels
X-12707 levels
X-12729 levels
X-12830 levels
X-12818 levels
X-12812 levels
X-12822 levels
X-12738 levels
X-12544 levels
X-12680 levels
X-12906 levels
X-13684 levels
X-13507 levels
X-12851 levels
X-12849 levels
X-12847 levels
X-13553 levels
X-12839 levels
X-13729 levels
X-13007 levels
X-13844 levels
X-13728 levels
X-12844 levels
X-13695 levels
X-13723 levels
X-15523 levels
X-15728 levels
X-15503 levels
X-16124 levels
X-17438 levels
X-17354 levels
X-17654 levels
X-17676 levels
X-17367 levels
X-17357 levels
X-25420 levels
X-25810 levels
X-25433 levels
X-25343 levels
X-25271 levels
X-25520 levels
X-25519 levels
X-26111 levels
X-26109 levels
X-26054 levels
Carnitine C4 levels
Androsterone sulfate levels
N-acetyltyrosine levels
N-acetyl-L-glutamine levels
N-acetylphenylalanine levels
N-acetylasparagine levels
N-acetylarginine levels
5-acetylamino-6-formylamino-3-methyluracil levels
Orotidine levels
3-methylcytidine levels
N-acetylcitrulline levels
N-acetyl-aspartyl-glutamate (naag) levels
1-stearoyl-2-arachidonoyl-gpc (18:0/20:4) levels
Bilirubin (E,E) levels
Bilirubin (E,Z or Z,E) levels
3-hydroxy-3-methylglutarate levels
Oleoyl ethanolamide levels
4-hydroxyphenylpyruvate levels
Gamma-glutamylglutamine levels
Alpha-tocopherol levels
N-acetyl-L-alanine levels
Citrate levels
2-aminobutyrate levels
Butyrate/isobutyrate (4:0) levels
Urate levels
3-hydroxyisobutyrate levels
Vanillylmandelate (VMA) levels
3-aminoisobutyrate levels
4-acetamidobutanoate levels
2-hydroxystearate levels
N1-methyladenosine levels
N-acetylneuraminate levels
Gamma-glutamylhistidine levels
N-acetylglucosaminylasparagine levels
Homovanillate (hva) levels
Acetoacetate levels
Cys-gly, oxidized levels
Dihomo-linoleate (20:2n6) levels
Cholate levels
Beta-hydroxyisovalerate levels
1-palmitoyl-GPC (16:0) levels
Hyocholate levels
N-acetylhistidine levels
Alpha-hydroxyisovalerate levels
N-acetylproline levels
Stachydrine levels
Salicyluric glucuronide levels
P-cresol sulfate levels
Gamma-glutamylglycine levels
1-linoleoyl-gpc (18:2) levels
Stearoylcarnitine levels
Eicosenoate (20:1) levels
Aconitate [cis or trans] levels
Erythronate levels
Isovalerylcarnitine (C5) levels
Linolenate [alpha or gamma; (18:3n3 or 6)] levels
Gamma-glutamylthreonine levels
Laurylcarnitine levels
Gamma-glutamylmethionine levels
Epiandrosterone sulfate levels
Gamma-glutamyltryptophan levels
7-methylxanthine levels
3,7-dimethylurate levels
1,7-dimethyluric acid levels
1,3,7-trimethylurate levels
Nonadecanoate (19:0) levels
Plasma free asparagine levels
X-07765 levels
Kynurenate levels
Alpha-ketoglutarate levels
X-11308 levels
Pentadecanoate (15:0) levels
X-11315 levels
Margarate (17:0) levels
X-11372 levels
X-10458 levels
X-11299 levels
X-11478 levels
X-11849 levels
X-11787 levels
X-11632 levels
X-11852 levels
X-11847 levels
X-11483 levels
X-11470 levels
X-11381 levels
X-11850 levels
X-11795 levels
X-11444 levels
X-11858 levels
X-11843 levels
X-12127 levels
X-12221 levels
X-12283 levels
X-12410 levels
X-12104 levels
X-12193 levels
X-12216 levels
X-12306 levels
X-12100 levels
X-12261 levels
X-11880 levels
X-12117 levels
X-12407 levels
X-12101 levels
X-12026 levels
X-12411 levels
X-12013 levels
X-12007 levels
X-12462 levels
X-12714 levels
X-12740 levels
X-12730 levels
X-12701 levels
X-12816 levels
Hypotaurine to taurine ratio
Taurine to cysteine ratio
Inosine to theophylline ratio
Hypotaurine to cysteine ratio
Inosine to EDTA ratio
Theophylline to EDTA ratio
Citrulline to phosphate ratio
Citrulline to ornithine ratio
Phosphate to oleoyl-linoleoyl-glycerol (18:1 to 18:2) [2] ratio
Ornithine to phosphate ratio
Phosphate to linoleoyl-arachidonoyl-glycerol (18:2 to 20:4) [2] ratio
Phosphate to glycerol ratio
Phosphate to linoleoyl-arachidonoyl-glycerol (18:2 to 20:4) [1] ratio
Glucose to glycerol ratio
2'-deoxyuridine to cytidine ratio
Retinol (Vitamin A) to linoleoyl-arachidonoyl-glycerol (18:2 to 20:4) [1] ratio
Retinol (Vitamin A) to linoleoyl-arachidonoyl-glycerol (18:2 to 20:4) [2] ratio
Uridine to 2'-deoxyuridine ratio
Retinol (Vitamin A) to oleoyl-linoleoyl-glycerol (18:1 to 18:2) [2] ratio
Tryptophan to pyruvate ratio
tryptophan to tyrosine ratio
Glucose to sucrose ratio
Tyrosine to pyruvate ratio
Glucose to fructose ratio
Fructose to sucrose ratio
Glutamate to pyruvate ratio
Phosphate to EDTA ratio
Alpha-ketoglutarate to pyruvate ratio
Adenosine 5'-monophosphate (AMP) to EDTA ratio
Glutamate to alanine ratio
Adenosine 5'-diphosphate (ADP) to glucose ratio
Adenosine 5'-diphosphate (ADP) to mannitol to sorbitol ratio
Adenosine 5'-diphosphate (ADP) to N-acetylneuraminate ratio
Glucose to mannitol to sorbitol ratio
Mannose to fructose ratio
Adenosine 5'-diphosphate (ADP) to cytidine ratio
Glucose-to-mannose ratio
Cytidine to N-acetylneuraminate ratio
Adenosine 5'-diphosphate (ADP) to choline phosphate ratio
Cytidine to N-acetylglucosamine to N-acetylgalactosamine ratio
N-acetylneuraminate to N-acetylglucosamine to N-acetylgalactosamine ratio
Adenosine 5'-diphosphate (ADP) to choline ratio
Choline phosphate to choline ratio
Choline phosphate to phosphoethanolamine ratio
Adenosine 5'-diphosphate (ADP) to ornithine ratio
Adenosine 5'-diphosphate (ADP) to glutamine ratio
Aspartate to phosphate ratio
Adenosine 5'-monophosphate (AMP) to citrate ratio
Phenylalanine to phosphate ratio
Phosphate to tryptophan ratio
Adenosine 5'-monophosphate (AMP) to glutamine ratio
Adenosine 5'-monophosphate (AMP) to threonine ratio
Adenosine 5'-monophosphate (AMP) to tryptophan ratio
Adenosine 5'-monophosphate (AMP) to glycine ratio
Adenosine 5'-monophosphate (AMP) to arginine ratio
Adenosine 5'-monophosphate (AMP) to tyrosine ratio
Arginine to phosphate ratio
Phosphate to threonine ratio
Phosphate to glutamine ratio
Adenosine 5'-monophosphate (AMP) to aspartate ratio
Phosphate to tyrosine ratio
Adenosine 5'-monophosphate (AMP) to asparagine ratio
Adenosine 5'-monophosphate (AMP) to serine ratio
Histidine to phosphate ratio
Adenosine 5'-monophosphate (AMP) to methionine ratio
Phosphate to serine ratio
Methionine to phosphate ratio
Adenosine 5'-monophosphate (AMP) to histidine ratio
phosphate to asparagine ratio
Alpha-ketobutyrate to 3-methyl-2-oxobutyrate ratio
N-palmitoyl-sphingosine (d18:1 to 16:0) to N-palmitoyl-sphinganine (d18:0 to 16:0) ratio
Caffeine to theophylline ratio
Mannose to glycerol ratio
Mannose to mannitol to sorbitol ratio
Alpha-ketobutyrate to pyruvate ratio
Glycerol to mannitol to sorbitol ratio
Alpha-tocopherol to glycerol ratio
Caffeine to theobromine ratio
N-stearoyl-sphingosine (d18:1 to 18:0) to N-palmitoyl-sphinganine (d18:0 to 16:0) ratio
Theophylline to theobromine ratio
N-palmitoyl-sphingosine (d18:1 to 16:0) to N-stearoyl-sphingosine (d18:1 to 18:0) ratio
Glycerol to carnitine ratio
Carnitine to acetylcarnitine (C2) ratio
Glycerol to sulfate ratio
Glycerol to palmitoylcarnitine (C16) ratio
Alpha-ketoglutarate to proline ratio
Acetylcarnitine (C2) to propionylcarnitine (C3) ratio
Carnitine to propionylcarnitine (C3) ratio
Succinate to proline ratio
Alpha-ketoglutarate to trans-4-hydroxyproline ratio
Alpha-ketoglutarate to alanine ratio
Proline to trans-4-hydroxyproline ratio
Adenosine 5'-diphosphate (ADP) to EDTA ratio
Succinate to trans-4-hydroxyproline ratio
Adenosine 5'-monophosphate (AMP) to isoleucine ratio
Isoleucine to phosphate ratio
Adenosine 5'-monophosphate (AMP) to valine ratio
Adenosine 5'-monophosphate (AMP) to acetoacetate ratio
Adenosine 5'-monophosphate (AMP) to cysteine ratio
Phosphate to cysteine ratio
Cortisol to 4-cholesten-3-one ratio
Cysteinylglycine to taurine ratio
Cysteinylglycine to glutamate ratio
Cortisone to 4-cholesten-3-one ratio
Taurine to glutamate ratio
Glutarate (C5-DC) to caprylate (8:0) ratio
Adenosine 5'-monophosphate (AMP) to glutamate ratio
Glutarate (C5-DC) to salicylate ratio
Aspartate to N-acetylglucosamine to N-acetylgalactosamine ratio
Aspartate to mannose ratio
Phosphate to acetoacetate ratio
Mannose to N-acetylglucosamine to N-acetylgalactosamine ratio
Phenylpyruvate to citrate ratio
Phenylpyruvate to 4-hydroxyphenylpyruvate ratio
Cholesterol to cortisol ratio
Citrate to 4-hydroxyphenylpyruvate ratio
Cholesterol to taurocholate ratio
Cortisol to taurocholate ratio
Salicylate to caprylate (8:0) ratio
4-methylhexanoylglutamine levels
2-ketocaprylate levels
3-hydroxy-2-methylpyridine sulfate levels
5-hydroxy-2-methylpyridine sulfate levels
3-ethylcatechol sulfate (2) levels
3-hydroxyhexanoylcarnitine (1) levels
2,6-dihydroxybenzoic acid levels
3-ethylcatechol sulfate (1) levels
Lithocholate sulfate (1) levels
4-acetylcatechol sulfate (1) levels
2,3-dihydroxy-5-methylthio-4-pentenoate (dmtpa) levels
Picolinoylglycine levels
Succinoyltaurine levels
Undecenoylcarnitine (C11:1) levels
Palmitoyl-sphingosine-phosphoethanolamine (d18:1/16:0) levels
Pregnenetriol disulfate levels
Tetradecadienedioate (C14:2-DC) levels
Hydroxy-N6,N6,N6-trimethyllysine levels
Pregnenetriol sulfate levels
Taurochenodeoxycholic acid 3-sulfate levels
Hydroxypalmitoyl sphingomyelin (d18:1/16:0(OH)) levels
5-hydroxymethyl-2-furoylcarnitine levels
Eicosenedioate (C20:1-DC) levels
3-hydroxydecanoylcarnitine levels
Levulinoylcarnitine levels
Glutamate levels
2'-deoxyuridine levels
Myristate (14:0) levels
Serine levels
Trans-urocanate levels
Urea levels
Pyridoxal levels
Glutamine levels
Taurine levels
Salicylate levels
Carnitine levels
Pyruvate to 3-methyl-2-oxobutyrate ratio
Pyruvate to N-acetylneuraminate ratio
Alanine to pyruvate ratio
Glucose to maltose ratio
Mannose to trans-4-hydroxyproline ratio
Mannose to S-methylcysteine ratio
Glutamate to cysteine ratio
Adenosine 5'-diphosphate (ADP) to glycerol ratio
Glycerol to glycerol 3-phosphate ratio
Adenosine 5'-diphosphate (ADP) to glutamate ratio
Phosphate to glutamate ratio
Adenosine 5'-diphosphate (ADP) to aspartate ratio
Adenosine 5'-diphosphate (ADP) to flavin adenine dinucleotide (FAD) ratio
Adenosine 5'-diphosphate (ADP) to oxalate (ethanedioate) ratio
Citrate to oxalate (ethanedioate) ratio
Adenosine 5'-monophosphate (AMP) to flavin adenine dinucleotide (FAD) ratio
Cysteine to 5-oxoproline ratio
Cysteine to alanine ratio
Glutamine to asparagine ratio
5-oxoproline to citrate ratio
Alpha-tocopherol to sulfate ratio
Thyroxine to taurocholate ratio
Creatine to carnitine ratio
Carnitine to palmitoylcarnitine (C16) ratio
Glycolithocholate to glycolithocholate sulfate ratio
Oleoyl-linoleoyl-glycerol (18:1 to 18:2) [2] to linoleoyl-arachidonoyl-glycerol (18:2 to 20:4) [1] ratio
Oleoyl-linoleoyl-glycerol (18:1 to 18:2) [2] to linoleoyl-arachidonoyl-glycerol (18:2 to 20:4) [2] ratio
Spermidine to (N(1) + N(8))-acetylspermidine ratio
Spermidine to N-acetylputrescine ratio
Dopamine 4-sulfate to dopamine 3-O-sulfate ratio
Spermidine to adenosine 5'-diphosphate (ADP) ratio
Spermidine to histidine ratio
5-methylthioadenosine (MTA) to phosphate ratio
Histidine to pyruvate ratio
Spermidine to phosphate ratio
Spermidine to pyruvate ratio
Spermidine to carnitine ratio
Spermidine to ergothioneine ratio
Carnitine to ergothioneine ratio
Spermidine to choline ratio
Spermidine to taurocholate ratio
Alpha-ketoglutarate to kynurenine ratio
Choline to taurocholate ratio
Glutamate to kynurenine ratio
Ornithine to glutamate ratio
Alpha-ketoglutarate to ornithine ratio
3-hydroxyisobutyrate to adenosine 5'-diphosphate (ADP) ratio
Alpha-ketoglutarate to aspartate ratio
3-hydroxyisobutyrate to phosphate ratio
Adenosine 5'-diphosphate (ADP) to glycerate ratio
3-phosphoglycerate to glycerate ratio
Adenosine 5'-diphosphate (ADP) to valine ratio
Adenosine 5'-diphosphate (ADP) to glycine ratio
Phosphate to valine ratio
Adenosine 5'-diphosphate (ADP) to N-palmitoyl-sphingosine (d18:1 to 16:0) ratio
Adenosine 5'-diphosphate (ADP) to sulfate ratio
Phosphate to sulfate ratio
Glycine to phosphate ratio
Phosphate to N-palmitoyl-sphingosine (d18:1 to 16:0) ratio
Cholate to bilirubin (Z,Z) ratio
Bilirubin (Z,Z) to taurocholate ratio
Cholate to adenosine 3',5'-cyclic monophosphate (cAMP) ratio
Cholate to phosphate ratio
Adenosine 5'-diphosphate (ADP) to citrate ratio
Cholate to adenosine 5'-monophosphate (AMP) ratio
Adenosine 5'-diphosphate (ADP) to glycerol 3-phosphate ratio

## Sheet: Table S3
Table S3: List of 179 lipids used in the study
179 lipids Name
Sterol ester (27:1/14:0)
Sterol ester (27:1/15:0)
Sterol ester (27:1/16:0)
Sterol ester (27:1/16:1)
Sterol ester (27:1/17:0)
Sterol ester (27:1/17:1)
Sterol ester (27:1/18:0)
Sterol ester (27:1/18:1)
Sterol ester (27:1/18:2)
Sterol ester (27:1/18:3)
Sterol ester (27:1/20:2)
Sterol ester (27:1/20:3)
Sterol ester (27:1/20:4)
Sterol ester (27:1/20:5)
Sterol ester (27:1/22:6)
Ceramide (d40:1)
Ceramide (d40:2)
Ceramide (d42:1)
Ceramide (d42:2)
cholesterol
Diacylglycerol (16:0_18:1)
Diacylglycerol (16:0_18:2)
Diacylglycerol (16:1_18:1)
Diacylglycerol (18:1_18:1)
Diacylglycerol (18:1_18:2)
Diacylglycerol (18:1_18:3)
Phosphatidylcholine (16:0_0:0)
Phosphatidylcholine (18:0_0:0)
Phosphatidylcholine (18:1_0:0)
Phosphatidylcholine (18:2_0:0)
Phosphatidylcholine (20:4_0:0)
Phosphatidylethanolamine (18:0_0:0)
Phosphatidylethanolamine (18:1_0:0)
Phosphatidylethanolamine (18:2_0:0)
Phosphatidylcholine (14:0_16:0)
Phosphatidylcholine (14:0_18:1)
Phosphatidylcholine (14:0_18:2)
Phosphatidylcholine (15:0_18:1)
Phosphatidylcholine (15:0_18:2)
Phosphatidylcholine (16:0_16:0)
Phosphatidylcholine (16:0_16:1)
Phosphatidylcholine (16:0_17:1)
Phosphatidylcholine (16:0_18:0)
Phosphatidylcholine (16:0_18:1)
Phosphatidylcholine (16:0_18:2)
Phosphatidylcholine (16:0_18:3)
Phosphatidylcholine (16:0_20:1)
Phosphatidylcholine (16:0_20:2)
Phosphatidylcholine (16:0_20:3)
Phosphatidylcholine (16:0_20:4)
Phosphatidylcholine (16:0_20:5)
Phosphatidylcholine (16:0_22:4)
Phosphatidylcholine (16:0_22:5)
Phosphatidylcholine (16:0_22:6)
Phosphatidylcholine (16:1_18:0)
Phosphatidylcholine (16:1_18:1)
Phosphatidylcholine (16:1_18:2)
Phosphatidylcholine (16:1_20:4)
Phosphatidylcholine (17:0_18:1)
Phosphatidylcholine (17:0_18:2)
Phosphatidylcholine (17:0_20:4)
Phosphatidylcholine (18:0_18:1)
Phosphatidylcholine (18:0_18:2)
Phosphatidylcholine (18:0_18:3)
Phosphatidylcholine (18:0_20:2)
Phosphatidylcholine (18:0_20:3)
Phosphatidylcholine (18:0_20:4)
Phosphatidylcholine (18:0_20:5)
Phosphatidylcholine (18:0_22:5)
Phosphatidylcholine (18:0_22:6)
Phosphatidylcholine (18:1_18:1)
Phosphatidylcholine (18:1_18:2)
Phosphatidylcholine (18:1_18:3)
Phosphatidylcholine (18:1_20:2)
Phosphatidylcholine (18:1_20:3)
Phosphatidylcholine (18:1_20:4)
Phosphatidylcholine (18:2_18:2)
Phosphatidylcholine (18:2_20:1)
Phosphatidylcholine (18:2_20:3)
Phosphatidylcholine (18:2_20:4)
Phosphatidylcholine (O-16:0_16:0)
Phosphatidylcholine (O-16:0_16:1)
Phosphatidylcholine (O-16:0_18:1)
Phosphatidylcholine (O-16:0_18:2)
Phosphatidylcholine (O-16:0_20:3)
Phosphatidylcholine (O-16:0_20:4)
Phosphatidylcholine (O-16:0_22:5)
Phosphatidylcholine (O-16:1_16:0)
Phosphatidylcholine (O-16:1_18:0)
Phosphatidylcholine (O-16:1_18:1)
Phosphatidylcholine (O-16:1_18:2)
Phosphatidylcholine (O-16:1_20:3)
Phosphatidylcholine (O-16:1_20:4)
Phosphatidylcholine (O-16:2_18:0)
Phosphatidylcholine (O-17:0_15:0)
Phosphatidylcholine (O-17:0_17:1)
Phosphatidylcholine (O-18:0_14:0)
Phosphatidylcholine (O-18:0_16:1)
Phosphatidylcholine (O-18:0_20:4)
Phosphatidylcholine (O-18:1_16:0)
Phosphatidylcholine (O-18:1_18:2)
Phosphatidylcholine (O-18:1_20:3)
Phosphatidylcholine (O-18:1_20:4)
Phosphatidylcholine (O-18:2_16:0)
Phosphatidylcholine (O-18:2_18:1)
Phosphatidylcholine (O-18:2_18:2)
Phosphatidylcholine (O-18:2_20:4)
Phosphatidylethanolamine (16:0_18:2)
Phosphatidylethanolamine (16:0_20:4)
Phosphatidylethanolamine (18:0_18:2)
Phosphatidylethanolamine (18:0_20:4)
Phosphatidylethanolamine (18:1_18:1)
Phosphatidylethanolamine (O-16:1_18:2)
Phosphatidylethanolamine (O-16:1_20:4)
Phosphatidylethanolamine (O-16:1_22:5)
Phosphatidylethanolamine (O-18:1_18:2)
Phosphatidylethanolamine (O-18:1_20:4)
Phosphatidylethanolamine (O-18:2_18:1)
Phosphatidylethanolamine (O-18:2_18:2)
Phosphatidylethanolamine (O-18:2_20:4)
Phosphatidylinositol (16:0_18:1)
Phosphatidylinositol (16:0_18:2)
Phosphatidylinositol (16:0_20:4)
Phosphatidylinositol (18:0_18:1)
Phosphatidylinositol (18:0_18:2)
Phosphatidylinositol (18:0_20:3)
Phosphatidylinositol (18:0_20:4)
Phosphatidylinositol (18:1_18:1)
Phosphatidylinositol (18:1_18:2)
Phosphatidylinositol (18:1_20:4)
Sphingomyelin (d32:1)
Sphingomyelin (d34:0)
Sphingomyelin (d34:1)
Sphingomyelin (d34:2)
Sphingomyelin (d36:1)
Sphingomyelin (d36:2)
Sphingomyelin (d38:1)
Sphingomyelin (d38:2)
Sphingomyelin (d40:1)
Sphingomyelin (d40:2)
Sphingomyelin (d42:2)
Triacylglycerol (46:1)
Triacylglycerol (46:2)
Triacylglycerol (48:0)
Triacylglycerol (48:1)
Triacylglycerol (48:2)
Triacylglycerol (48:3)
Triacylglycerol (49:1)
Triacylglycerol (49:2)
Triacylglycerol (50:1)
Triacylglycerol (50:2)
Triacylglycerol (50:3)
Triacylglycerol (50:4)
Triacylglycerol (50:5)
Triacylglycerol (51:1)
Triacylglycerol (51:2)
Triacylglycerol (51:3)
Triacylglycerol (51:4)
Triacylglycerol (52:2)
Triacylglycerol (52:3)
Triacylglycerol (52:4)
Triacylglycerol (52:5)
Triacylglycerol (52:6)
Triacylglycerol (53:2)
Triacylglycerol (53:3)
Triacylglycerol (53:4)
Triacylglycerol (54:3)
Triacylglycerol (54:4)
Triacylglycerol (54:5)
Triacylglycerol (54:6)
Triacylglycerol (54:7)
Triacylglycerol (56:3)
Triacylglycerol (56:4)
Triacylglycerol (56:5)
Triacylglycerol (56:6)
Triacylglycerol (56:7)
Triacylglycerol (56:8)
Triacylglycerol (58:7)
Triacylglycerol (58:8)

## Sheet: Table S4
Table S4: Source for the ASD GWAS datasets
GWAS	Category	Population	ncase	ncontrol	sample size	Number of SNPs	Year	Sex	Consortium
ieu-a-806	Disease	European	4949	5314	10263	9499590	2015	Males and Females	iPSYCH-PGC
ieu-a-1184	Disease	European	5305	5305	10610	9499589	2015	Males and Females	iPSYCH-PGC
ieu-a-1185	Disease	European	18382	27969	46351	9112386	2017	Males and Females	iPSYCH-PGC

## Sheet: Table S5
Table S5: ieu-a-806 both IVW and WM are significant OR result
id.exposure	id.outcome	outcome	exposure	method	nsnp	b	se	pval	lo_ci	up_ci	or	or_lci95	or_uci95
9ywp0T	ieu-a-806	ieu-a-806	Sphingomyelin (d17:1/16:0, d18:1/15:0, d16:1/17:0) levels	MR Egger	3	0.197994	0.18116	0.471753	-0.157079	0.553067	1.21896	0.854637	1.73858
9ywp0T	ieu-a-806	ieu-a-806	Sphingomyelin (d17:1/16:0, d18:1/15:0, d16:1/17:0) levels	Weighted median	3	0.212479	0.106134	0.0452872	0.00445526	0.420502	1.23674	1.00447	1.52273
9ywp0T	ieu-a-806	ieu-a-806	Sphingomyelin (d17:1/16:0, d18:1/15:0, d16:1/17:0) levels	Inverse variance weighted	3	0.214497	0.101481	0.0345433	0.0155948	0.4134	1.23924	1.01572	1.51195
9ywp0T	ieu-a-806	ieu-a-806	Sphingomyelin (d17:1/16:0, d18:1/15:0, d16:1/17:0) levels	Simple mode	3	0.189324	0.153381	0.342431	-0.111303	0.489952	1.20843	0.894667	1.63224
9ywp0T	ieu-a-806	ieu-a-806	Sphingomyelin (d17:1/16:0, d18:1/15:0, d16:1/17:0) levels	Weighted mode	3	0.208897	0.11389	0.208062	-0.0143268	0.432121	1.23232	0.985775	1.54052
nLqBjp	ieu-a-806	ieu-a-806	Dihydroorotate levels	MR Egger	7	0.331698	0.188194	0.138271	-0.0371615	0.700558	1.39333	0.963521	2.01488
nLqBjp	ieu-a-806	ieu-a-806	Dihydroorotate levels	Weighted median	7	0.230994	0.086699	0.00771426	0.0610644	0.400924	1.25985	1.06297	1.4932
nLqBjp	ieu-a-806	ieu-a-806	Dihydroorotate levels	Inverse variance weighted	7	0.190129	0.0713798	0.00773037	0.0502246	0.330034	1.20941	1.05151	1.39101
nLqBjp	ieu-a-806	ieu-a-806	Dihydroorotate levels	Simple mode	7	0.224951	0.137743	0.153562	-0.0450244	0.494927	1.25226	0.955974	1.64038
nLqBjp	ieu-a-806	ieu-a-806	Dihydroorotate levels	Weighted mode	7	0.232529	0.0953018	0.0504767	0.0457379	0.419321	1.26179	1.0468	1.52093
oNB2r1	ieu-a-806	ieu-a-806	Deoxycarnitine levels	MR Egger	5	0.147674	0.154539	0.409781	-0.155222	0.450569	1.15913	0.856225	1.56921
oNB2r1	ieu-a-806	ieu-a-806	Deoxycarnitine levels	Weighted median	5	0.218064	0.0753552	0.00380587	0.0703681	0.36576	1.24367	1.0729	1.44161
oNB2r1	ieu-a-806	ieu-a-806	Deoxycarnitine levels	Inverse variance weighted	5	0.185976	0.0725311	0.0103449	0.0438149	0.328137	1.20439	1.04479	1.38838
oNB2r1	ieu-a-806	ieu-a-806	Deoxycarnitine levels	Simple mode	5	0.181888	0.156451	0.309632	-0.124757	0.488533	1.19948	0.882711	1.62992
oNB2r1	ieu-a-806	ieu-a-806	Deoxycarnitine levels	Weighted mode	5	0.218258	0.0783322	0.0494981	0.0647269	0.371789	1.24391	1.06687	1.45033
tZCpy1	ieu-a-806	ieu-a-806	Paraxanthine to 5-acetylamino-6-formylamino-3-methyluracil ratio	MR Egger	4	-0.136404	0.0702494	0.191672	-0.274093	0.00128474	0.87249	0.760261	1.00129
tZCpy1	ieu-a-806	ieu-a-806	Paraxanthine to 5-acetylamino-6-formylamino-3-methyluracil ratio	Weighted median	4	-0.0978515	0.0427044	0.0219423	-0.181552	-0.0141508	0.906784	0.833975	0.985949
tZCpy1	ieu-a-806	ieu-a-806	Paraxanthine to 5-acetylamino-6-formylamino-3-methyluracil ratio	Inverse variance weighted	4	-0.0927406	0.0403071	0.0214002	-0.171742	-0.0137386	0.91143	0.842196	0.986355
tZCpy1	ieu-a-806	ieu-a-806	Paraxanthine to 5-acetylamino-6-formylamino-3-methyluracil ratio	Simple mode	4	-0.0525134	0.0854895	0.582483	-0.220073	0.115046	0.948842	0.80246	1.12193
tZCpy1	ieu-a-806	ieu-a-806	Paraxanthine to 5-acetylamino-6-formylamino-3-methyluracil ratio	Weighted mode	4	-0.0958388	0.0440751	0.117963	-0.182226	-0.00945152	0.90861	0.833413	0.990593

## Sheet: Table S6
Table S6: ieu-a-1184 both IVW and WM are significant OR result
id.exposure	id.outcome	outcome	exposure	method	nsnp	b	se	pval	lo_ci	up_ci	or	or_lci95	or_uci95
2h3QKF	ieu-a-1184	ieu-a-1184	Dihydroorotate levels	MR Egger	5	0.210323	0.214652	0.399424	-0.210394	0.63104	1.23408	0.810265	1.87957
2h3QKF	ieu-a-1184	ieu-a-1184	Dihydroorotate levels	Weighted median	5	0.234098	0.0837757	0.00520052	0.0698977	0.398298	1.26377	1.0724	1.48929
2h3QKF	ieu-a-1184	ieu-a-1184	Dihydroorotate levels	Inverse variance weighted	5	0.223577	0.0763279	0.00339871	0.0739745	0.37318	1.25054	1.07678	1.45235
2h3QKF	ieu-a-1184	ieu-a-1184	Dihydroorotate levels	Simple mode	5	0.234551	0.124399	0.132441	-0.00927063	0.478372	1.26434	0.990772	1.61345
2h3QKF	ieu-a-1184	ieu-a-1184	Dihydroorotate levels	Weighted mode	5	0.235516	0.0986123	0.0753066	0.0422358	0.428796	1.26556	1.04314	1.53541
i6fjmD	ieu-a-1184	ieu-a-1184	Deoxycarnitine levels	MR Egger	5	0.147674	0.154539	0.409781	-0.155222	0.450569	1.15913	0.856225	1.56921
i6fjmD	ieu-a-1184	ieu-a-1184	Deoxycarnitine levels	Weighted median	5	0.218064	0.0759886	0.00410864	0.0691266	0.367002	1.24367	1.07157	1.4434
i6fjmD	ieu-a-1184	ieu-a-1184	Deoxycarnitine levels	Inverse variance weighted	5	0.185976	0.0725311	0.0103449	0.0438149	0.328137	1.20439	1.04479	1.38838
i6fjmD	ieu-a-1184	ieu-a-1184	Deoxycarnitine levels	Simple mode	5	0.181888	0.147002	0.28364	-0.106235	0.470011	1.19948	0.899213	1.60001
i6fjmD	ieu-a-1184	ieu-a-1184	Deoxycarnitine levels	Weighted mode	5	0.218258	0.0844466	0.0610324	0.0527428	0.383773	1.24391	1.05416	1.46781
ZoQ0gc	ieu-a-1184	ieu-a-1184	Sphingomyelin (d18:1/20:1, d18:2/20:0) levels	MR Egger	3	-0.0515132	0.260325	0.875632	-0.56175	0.458724	0.949791	0.57021	1.58205
ZoQ0gc	ieu-a-1184	ieu-a-1184	Sphingomyelin (d18:1/20:1, d18:2/20:0) levels	Weighted median	3	-0.277396	0.136087	0.0415128	-0.544127	-0.0106654	0.757754	0.580348	0.989391
ZoQ0gc	ieu-a-1184	ieu-a-1184	Sphingomyelin (d18:1/20:1, d18:2/20:0) levels	Inverse variance weighted	3	-0.290561	0.127111	0.0222604	-0.539698	-0.0414246	0.747844	0.582924	0.959422
ZoQ0gc	ieu-a-1184	ieu-a-1184	Sphingomyelin (d18:1/20:1, d18:2/20:0) levels	Simple mode	3	-0.589516	0.275472	0.165713	-1.12944	-0.049591	0.554596	0.323214	0.951619
ZoQ0gc	ieu-a-1184	ieu-a-1184	Sphingomyelin (d18:1/20:1, d18:2/20:0) levels	Weighted mode	3	-0.202045	0.135362	0.274083	-0.467356	0.0632649	0.817058	0.626657	1.06531

## Sheet: Table S7
Table S7: ieu-a-1185 both IVW and WM are significant OR result
id.exposure	id.outcome	outcome	exposure	method	nsnp	b	se	pval	lo_ci	up_ci	or	or_lci95	or_uci95
Bjp4HB	ieu-a-1185	ieu-a-1185	Sphingomyelin (d17:1/16:0, d18:1/15:0, d16:1/17:0) levels	MR Egger	3	0.0961048	0.0888335	0.474983	-0.0780089	0.270218	1.10087	0.924956	1.31025
Bjp4HB	ieu-a-1185	ieu-a-1185	Sphingomyelin (d17:1/16:0, d18:1/15:0, d16:1/17:0) levels	Weighted median	3	0.112679	0.0548926	0.0401005	0.00508919	0.220268	1.11927	1.0051	1.24641
Bjp4HB	ieu-a-1185	ieu-a-1185	Sphingomyelin (d17:1/16:0, d18:1/15:0, d16:1/17:0) levels	Inverse variance weighted	3	0.121505	0.0497477	0.0145892	0.0239993	0.21901	1.12919	1.02429	1.24484
Bjp4HB	ieu-a-1185	ieu-a-1185	Sphingomyelin (d17:1/16:0, d18:1/15:0, d16:1/17:0) levels	Simple mode	3	0.111167	0.0804681	0.301213	-0.04655	0.268885	1.11758	0.954517	1.3085
Bjp4HB	ieu-a-1185	ieu-a-1185	Sphingomyelin (d17:1/16:0, d18:1/15:0, d16:1/17:0) levels	Weighted mode	3	0.112404	0.0534637	0.170251	0.00761476	0.217192	1.11896	1.00764	1.24258
DUPitS	ieu-a-1185	ieu-a-1185	X-12112 levels	MR Egger	7	0.0458163	0.0364333	0.264096	-0.025593	0.117226	1.04688	0.974732	1.12437
DUPitS	ieu-a-1185	ieu-a-1185	X-12112 levels	Weighted median	7	0.0462094	0.0230179	0.0446924	0.00109423	0.0913246	1.04729	1.00109	1.09562
DUPitS	ieu-a-1185	ieu-a-1185	X-12112 levels	Inverse variance weighted	7	0.0456082	0.0217077	0.0356399	0.00306105	0.0881553	1.04666	1.00307	1.09216
DUPitS	ieu-a-1185	ieu-a-1185	X-12112 levels	Simple mode	7	0.0562335	0.050257	0.30596	-0.0422702	0.154737	1.05784	0.958611	1.16735
DUPitS	ieu-a-1185	ieu-a-1185	X-12112 levels	Weighted mode	7	0.0456805	0.0254764	0.123131	-0.00425323	0.0956143	1.04674	0.995756	1.10033
f3pVc4	ieu-a-1185	ieu-a-1185	1-oleoyl-2-docosahexaenoyl-GPC (18:1/22:6) levels	MR Egger	4	-0.144486	0.374869	0.737049	-0.879229	0.590257	0.865467	0.415103	1.80445
f3pVc4	ieu-a-1185	ieu-a-1185	1-oleoyl-2-docosahexaenoyl-GPC (18:1/22:6) levels	Weighted median	4	0.179267	0.0845925	0.0340748	0.0134659	0.345069	1.19634	1.01356	1.41209
f3pVc4	ieu-a-1185	ieu-a-1185	1-oleoyl-2-docosahexaenoyl-GPC (18:1/22:6) levels	Inverse variance weighted	4	0.145354	0.0727846	0.0458208	0.00269595	0.288012	1.15645	1.0027	1.33377
f3pVc4	ieu-a-1185	ieu-a-1185	1-oleoyl-2-docosahexaenoyl-GPC (18:1/22:6) levels	Simple mode	4	0.204778	0.115121	0.173326	-0.0208596	0.430415	1.22725	0.979356	1.5379
f3pVc4	ieu-a-1185	ieu-a-1185	1-oleoyl-2-docosahexaenoyl-GPC (18:1/22:6) levels	Weighted mode	4	0.205627	0.122404	0.191568	-0.034285	0.445539	1.22829	0.966296	1.56133
JiW22A	ieu-a-1185	ieu-a-1185	Isovalerylcarnitine (C5) levels	MR Egger	4	0.200793	0.208755	0.437613	-0.208367	0.609952	1.22237	0.811909	1.84034
JiW22A	ieu-a-1185	ieu-a-1185	Isovalerylcarnitine (C5) levels	Weighted median	4	0.16709	0.0592518	0.00480251	0.050956	0.283223	1.18186	1.05228	1.3274
JiW22A	ieu-a-1185	ieu-a-1185	Isovalerylcarnitine (C5) levels	Inverse variance weighted	4	0.146994	0.0510817	0.00400689	0.0468735	0.247114	1.15835	1.04799	1.28032
JiW22A	ieu-a-1185	ieu-a-1185	Isovalerylcarnitine (C5) levels	Simple mode	4	0.186097	0.0841974	0.114075	0.0210704	0.351124	1.20454	1.02129	1.42066
JiW22A	ieu-a-1185	ieu-a-1185	Isovalerylcarnitine (C5) levels	Weighted mode	4	0.168888	0.0698635	0.0943881	0.0319559	0.305821	1.18399	1.03247	1.35774
NW86q8	ieu-a-1185	ieu-a-1185	1-palmitoyl-2-docosahexaenoyl-GPE (16:0/22:6) levels	MR Egger	5	-0.0868662	0.0576651	0.229055	-0.19989	0.0261574	0.9168	0.818821	1.0265
NW86q8	ieu-a-1185	ieu-a-1185	1-palmitoyl-2-docosahexaenoyl-GPE (16:0/22:6) levels	Weighted median	5	-0.0760878	0.0331034	0.021534	-0.14097	-0.0112051	0.926735	0.868515	0.988857
NW86q8	ieu-a-1185	ieu-a-1185	1-palmitoyl-2-docosahexaenoyl-GPE (16:0/22:6) levels	Inverse variance weighted	5	-0.0719551	0.0302365	0.0173246	-0.131219	-0.0126917	0.930573	0.877026	0.987389
NW86q8	ieu-a-1185	ieu-a-1185	1-palmitoyl-2-docosahexaenoyl-GPE (16:0/22:6) levels	Simple mode	5	-0.086669	0.0554939	0.193369	-0.195437	0.022099	0.916981	0.822475	1.02234
NW86q8	ieu-a-1185	ieu-a-1185	1-palmitoyl-2-docosahexaenoyl-GPE (16:0/22:6) levels	Weighted mode	5	-0.0821272	0.0341966	0.0742259	-0.149153	-0.0151019	0.921155	0.861438	0.985012
uJqjCg	ieu-a-1185	ieu-a-1185	Argininate levels	MR Egger	4	-0.0895937	0.21402	0.716163	-0.509073	0.329886	0.914303	0.601052	1.39081
uJqjCg	ieu-a-1185	ieu-a-1185	Argininate levels	Weighted median	4	-0.172488	0.0761509	0.0235074	-0.321744	-0.0232326	0.841568	0.724884	0.977035
uJqjCg	ieu-a-1185	ieu-a-1185	Argininate levels	Inverse variance weighted	4	-0.130606	0.0620008	0.0351589	-0.252128	-0.00908459	0.877563	0.777145	0.990957
uJqjCg	ieu-a-1185	ieu-a-1185	Argininate levels	Simple mode	4	-0.189759	0.116492	0.201812	-0.418084	0.0385649	0.827158	0.658307	1.03932
uJqjCg	ieu-a-1185	ieu-a-1185	Argininate levels	Weighted mode	4	-0.186531	0.101816	0.164335	-0.386091	0.0130282	0.829833	0.679709	1.01311

## Sheet: Table S8
Table S8: ieu-a-806 heterogeneity
id.exposure	id.outcome	outcome	exposure	method	Q	Q_df	Q_pval
7Og6t1	ieu-a-806	ieu-a-806	X-17676 levels	MR Egger	1.26323	1	0.26104
7Og6t1	ieu-a-806	ieu-a-806	X-17676 levels	Inverse variance weighted	1.29864	2	0.522401
9PYY5V	ieu-a-806	ieu-a-806	Alanine to asparagine ratio	MR Egger	1.26683	2	0.530775
9PYY5V	ieu-a-806	ieu-a-806	Alanine to asparagine ratio	Inverse variance weighted	3.45731	3	0.326341
9ywp0T	ieu-a-806	ieu-a-806	Sphingomyelin (d17:1/16:0, d18:1/15:0, d16:1/17:0) levels	MR Egger	0.334311	1	0.563131
9ywp0T	ieu-a-806	ieu-a-806	Sphingomyelin (d17:1/16:0, d18:1/15:0, d16:1/17:0) levels	Inverse variance weighted	0.346405	2	0.840967
hNqTZi	ieu-a-806	ieu-a-806	Sphingomyelin (d18:1/22:2, d18:2/22:1, d16:1/24:2) levels	MR Egger	0.349229	2	0.839781
hNqTZi	ieu-a-806	ieu-a-806	Sphingomyelin (d18:1/22:2, d18:2/22:1, d16:1/24:2) levels	Inverse variance weighted	0.450648	3	0.929592
nLqBjp	ieu-a-806	ieu-a-806	Dihydroorotate levels	MR Egger	3.00894	5	0.698608
nLqBjp	ieu-a-806	ieu-a-806	Dihydroorotate levels	Inverse variance weighted	3.66991	6	0.721244
oNB2r1	ieu-a-806	ieu-a-806	Deoxycarnitine levels	MR Egger	4.14481	3	0.246246
oNB2r1	ieu-a-806	ieu-a-806	Deoxycarnitine levels	Inverse variance weighted	4.26359	4	0.371506
ROVlK3	ieu-a-806	ieu-a-806	Palmitoyl dihydrosphingomyelin (d18:0/16:0) levels	MR Egger	0.0953311	1	0.757506
ROVlK3	ieu-a-806	ieu-a-806	Palmitoyl dihydrosphingomyelin (d18:0/16:0) levels	Inverse variance weighted	0.82609	2	0.661632
tZCpy1	ieu-a-806	ieu-a-806	Paraxanthine to 5-acetylamino-6-formylamino-3-methyluracil ratio	MR Egger	2.30109	2	0.316464
tZCpy1	ieu-a-806	ieu-a-806	Paraxanthine to 5-acetylamino-6-formylamino-3-methyluracil ratio	Inverse variance weighted	3.0145	3	0.389395

## Sheet: Table S9
Table S9: ieu-a-1184 heterogeneity
id.exposure	id.outcome	outcome	exposure	method	Q	Q_df	Q_pval
2h3QKF	ieu-a-1184	ieu-a-1184	Dihydroorotate levels	MR Egger	1.11793	3	0.772747
2h3QKF	ieu-a-1184	ieu-a-1184	Dihydroorotate levels	Inverse variance weighted	1.1223	4	0.890719
FrJyoe	ieu-a-1184	ieu-a-1184	Sphingomyelin (d17:1/16:0, d18:1/15:0, d16:1/17:0) levels	MR Egger	0.334311	1	0.563131
FrJyoe	ieu-a-1184	ieu-a-1184	Sphingomyelin (d17:1/16:0, d18:1/15:0, d16:1/17:0) levels	Inverse variance weighted	0.346405	2	0.840967
i6fjmD	ieu-a-1184	ieu-a-1184	Deoxycarnitine levels	MR Egger	4.14481	3	0.246246
i6fjmD	ieu-a-1184	ieu-a-1184	Deoxycarnitine levels	Inverse variance weighted	4.26359	4	0.371506
wSdMj3	ieu-a-1184	ieu-a-1184	X-17676 levels	MR Egger	1.26323	1	0.26104
wSdMj3	ieu-a-1184	ieu-a-1184	X-17676 levels	Inverse variance weighted	1.29864	2	0.522401
ZoQ0gc	ieu-a-1184	ieu-a-1184	Sphingomyelin (d18:1/20:1, d18:2/20:0) levels	MR Egger	0.953863	1	0.328738
ZoQ0gc	ieu-a-1184	ieu-a-1184	Sphingomyelin (d18:1/20:1, d18:2/20:0) levels	Inverse variance weighted	2.05228	2	0.358387

## Sheet: Table S10
Table S10:ieu-a-1184 heterogeneity
id.exposure	id.outcome	outcome	exposure	method	Q	Q_df	Q_pval
0Aquu1	ieu-a-1185	ieu-a-1185	(S)-a-amino-omega-caprolactam levels	MR Egger	0.470917	1	0.492566
0Aquu1	ieu-a-1185	ieu-a-1185	(S)-a-amino-omega-caprolactam levels	Inverse variance weighted	0.618338	2	0.734057
1MKGVf	ieu-a-1185	ieu-a-1185	Methylsuccinoylcarnitine levels	MR Egger	5.13031	5	0.400185
1MKGVf	ieu-a-1185	ieu-a-1185	Methylsuccinoylcarnitine levels	Inverse variance weighted	5.90771	6	0.433608
Bjp4HB	ieu-a-1185	ieu-a-1185	Sphingomyelin (d17:1/16:0, d18:1/15:0, d16:1/17:0) levels	MR Egger	0.226014	1	0.634496
Bjp4HB	ieu-a-1185	ieu-a-1185	Sphingomyelin (d17:1/16:0, d18:1/15:0, d16:1/17:0) levels	Inverse variance weighted	0.345121	2	0.841507
DUPitS	ieu-a-1185	ieu-a-1185	X-12112 levels	MR Egger	3.02288	5	0.696458
DUPitS	ieu-a-1185	ieu-a-1185	X-12112 levels	Inverse variance weighted	3.02293	6	0.805963
f3pVc4	ieu-a-1185	ieu-a-1185	1-oleoyl-2-docosahexaenoyl-GPC (18:1/22:6) levels	MR Egger	0.66782	2	0.716118
f3pVc4	ieu-a-1185	ieu-a-1185	1-oleoyl-2-docosahexaenoyl-GPC (18:1/22:6) levels	Inverse variance weighted	1.28904	3	0.731737
hmYlHS	ieu-a-1185	ieu-a-1185	Carnitine C4 levels	MR Egger	1.52473	5	0.910198
hmYlHS	ieu-a-1185	ieu-a-1185	Carnitine C4 levels	Inverse variance weighted	2.6718	6	0.848767
JiW22A	ieu-a-1185	ieu-a-1185	Isovalerylcarnitine (C5) levels	MR Egger	1.32739	2	0.514945
JiW22A	ieu-a-1185	ieu-a-1185	Isovalerylcarnitine (C5) levels	Inverse variance weighted	1.39804	3	0.705995
lluLdW	ieu-a-1185	ieu-a-1185	Alanine to asparagine ratio	MR Egger	0.830805	1	0.36204
lluLdW	ieu-a-1185	ieu-a-1185	Alanine to asparagine ratio	Inverse variance weighted	0.860564	2	0.650326
m0aLSx	ieu-a-1185	ieu-a-1185	Ximenoylcarnitine (C26:1) levels	MR Egger	2.69011	3	0.44191
m0aLSx	ieu-a-1185	ieu-a-1185	Ximenoylcarnitine (C26:1) levels	Inverse variance weighted	2.76812	4	0.597348
NW86q8	ieu-a-1185	ieu-a-1185	1-palmitoyl-2-docosahexaenoyl-GPE (16:0/22:6) levels	MR Egger	1.51132	3	0.67966
NW86q8	ieu-a-1185	ieu-a-1185	1-palmitoyl-2-docosahexaenoyl-GPE (16:0/22:6) levels	Inverse variance weighted	1.60354	4	0.808156
UdyK4F	ieu-a-1185	ieu-a-1185	Indolelactate levels	MR Egger	0.745319	1	0.387962
UdyK4F	ieu-a-1185	ieu-a-1185	Indolelactate levels	Inverse variance weighted	1.60471	2	0.448272
uJqjCg	ieu-a-1185	ieu-a-1185	Argininate levels	MR Egger	1.70281	2	0.426816
uJqjCg	ieu-a-1185	ieu-a-1185	Argininate levels	Inverse variance weighted	1.74289	3	0.62744
WRRV3t	ieu-a-1185	ieu-a-1185	N,N-dimethylalanine levels	MR Egger	0.594677	2	0.742793
WRRV3t	ieu-a-1185	ieu-a-1185	N,N-dimethylalanine levels	Inverse variance weighted	3.46768	3	0.324978

[truncated: 12 more sheets: Table S11, Table S12, Table S13, Table S14, Table S15, Table S16, Table S17, Table S18, Table S19, Table S20, Table S21, Table S22]
